# Supplementary material for: Chaperone Requirements for Biosynthesis of the Trypanosome Variant Surface Glycoprotein
Source: PLoS One. 2010 Jan 5;5(1):e8468. doi: 10.1371/journal.pone.0008468 (PMC2797082; doi:10.1371/journal.pone.0008468)
Supplement: Figure S3 — Immunoflurescence microscopy data archive. Data are shown for cells at one or two days post induction for RNAi for the indicated open reading frame. Cells were fixed, stained for either BiP or VSG (green) and counterstained for DNA using DAPI. Example images are binned according to frequency of the morphology observed. Frequent; >70%, common; 10–25%, rare; <5%. In all instances several hundred cells were analysed per gene product and representative images are shown for each category and time. Inductions were performed at least twice for each gene product with similar results. Data are available to download from http://homepage.mac.com/mfield/lab/PDFs/Field%20et%20al%202010%20supp%20data.pdf. (268.15 MB ZIP) [file pone.0008468.s003.zip]

Archive with 84 entries (77 files):
- IFA/
- IFA/.DS_Store
- __MACOSX/
- __MACOSX/IFA/
- __MACOSX/IFA/._.DS_Store
- IFA/BiP staining/
- IFA/BiP staining/.DS_Store
- __MACOSX/IFA/BiP staining/
- __MACOSX/IFA/BiP staining/._.DS_Store
- IFA/BiP staining/RNAi 10 (Tb09.211.1390)BiP Day 1 and Day 2 .psd
- __MACOSX/IFA/BiP staining/._RNAi 10 (Tb09.211.1390)BiP Day 1 and Day 2 .psd
- IFA/BiP staining/RNAi 11 (Tb927.4.5010) BiP Day 1 and Day 2 .psd
- __MACOSX/IFA/BiP staining/._RNAi 11 (Tb927.4.5010) BiP Day 1 and Day 2 .psd
- IFA/BiP staining/RNAi 13 (Tb10.05.0080)BiP Day 1 and Day 2 .psd
- __MACOSX/IFA/BiP staining/._RNAi 13 (Tb10.05.0080)BiP Day 1 and Day 2 .psd
- IFA/BiP staining/RNAi 14 (Tb927.8.2910 )BiP Day 1 and Day 2 .psd
- __MACOSX/IFA/BiP staining/._RNAi 14 (Tb927.8.2910 )BiP Day 1 and Day 2 .psd
- IFA/BiP staining/RNAi 17 (Tb927.8.2940 )BiP Day 1 and Day 2 .psd
- __MACOSX/IFA/BiP staining/._RNAi 17 (Tb927.8.2940 )BiP Day 1 and Day 2 .psd
- IFA/BiP staining/RNAi 18 (Tb927.3.4630 )BiP Day 1 and Day 2 .psd
- __MACOSX/IFA/BiP staining/._RNAi 18 (Tb927.3.4630 )BiP Day 1 and Day 2 .psd
- IFA/BiP staining/RNAi 21 (Tb10.20.0130)BiP Day 1 and Day 2 .psd
- __MACOSX/IFA/BiP staining/._RNAi 21 (Tb10.20.0130)BiP Day 1 and Day 2 .psd
- IFA/BiP staining/RNAi 22 (Tb10.6k15.2290)BiP Day 1 and Day 2 .psd
- __MACOSX/IFA/BiP staining/._RNAi 22 (Tb10.6k15.2290)BiP Day 1 and Day 2 .psd
- IFA/BiP staining/RNAi 23 (Tb927.7.5790)BiP Day 1 and Day 2 .psd
- __MACOSX/IFA/BiP staining/._RNAi 23 (Tb927.7.5790)BiP Day 1 and Day 2 .psd
- IFA/BiP staining/RNAi 24 (Tb927.7.1300)BiP Day 2 .psd
- __MACOSX/IFA/BiP staining/._RNAi 24 (Tb927.7.1300)BiP Day 2 .psd
- IFA/BiP staining/RNAi 26 (Tb927.8.4890)BiP Day 1 and Day 2 .psd
- __MACOSX/IFA/BiP staining/._RNAi 26 (Tb927.8.4890)BiP Day 1 and Day 2 .psd
- IFA/BiP staining/RNAi 6 (Tb09.211.3680)BiP Day 1 and Day 2 .psd
- __MACOSX/IFA/BiP staining/._RNAi 6 (Tb09.211.3680)BiP Day 1 and Day 2 .psd
- IFA/BiP staining/RNAi 7 (Tb10.70.5440 )BiP Day 1 and Day 2 .psd
- __MACOSX/IFA/BiP staining/._RNAi 7 (Tb10.70.5440 )BiP Day 1 and Day 2 .psd
- IFA/BiP staining/RNAi 8 (Tb11.01.3110)BiP Day 1 and Day 2 .psd
- __MACOSX/IFA/BiP staining/._RNAi 8 (Tb11.01.3110)BiP Day 1 and Day 2 .psd
- IFA/BiP staining/RNAi 9 (Tb09.160.3090)BiP Day 1 and Day 2 .psd
- __MACOSX/IFA/BiP staining/._RNAi 9 (Tb09.160.3090)BiP Day 1 and Day 2 .psd
- IFA/BiP staining/RNAi BiP (Tb11.02.5450 11.02.5500)BiP Day 1 and Day 2 .psd
- __MACOSX/IFA/BiP staining/._RNAi BiP (Tb11.02.5450 11.02.5500)BiP Day 1 and Day 2 .psd
- IFA/BiP staining/RNAi Sec61 (Tb11.02.4100)BiP Day 1 and Day 2 .psd
- __MACOSX/IFA/BiP staining/._RNAi Sec61 (Tb11.02.4100)BiP Day 1 and Day 2 .psd
- __MACOSX/IFA/._BiP staining
- IFA/IFA SMB with VSG and BiP staining controls.psd
- __MACOSX/IFA/._IFA SMB with VSG and BiP staining controls.psd
- IFA/VSG staining/
- IFA/VSG staining/.DS_Store
- __MACOSX/IFA/VSG staining/
- __MACOSX/IFA/VSG staining/._.DS_Store
- IFA/VSG staining/RNAi 10 (Tb09.211.1390)VSG Day 1 and Day 2 .psd
- __MACOSX/IFA/VSG staining/._RNAi 10 (Tb09.211.1390)VSG Day 1 and Day 2 .psd
- IFA/VSG staining/RNAi 11 (Tb927.4.5010)VSG Day 1 and Day 2 .psd
- __MACOSX/IFA/VSG staining/._RNAi 11 (Tb927.4.5010)VSG Day 1 and Day 2 .psd
- IFA/VSG staining/RNAi 13 (Tb10.05.0080)VSG Day 1 and Day 2 .psd
- __MACOSX/IFA/VSG staining/._RNAi 13 (Tb10.05.0080)VSG Day 1 and Day 2 .psd
- IFA/VSG staining/RNAi 14  (Tb927.8.2910 )VSG Day 1 and Day 2 .psd
- __MACOSX/IFA/VSG staining/._RNAi 14  (Tb927.8.2910 )VSG Day 1 and Day 2 .psd
- IFA/VSG staining/RNAi 17 (Tb927.8.2940 )VSG Day 1 and Day 2 .psd
- __MACOSX/IFA/VSG staining/._RNAi 17 (Tb927.8.2940 )VSG Day 1 and Day 2 .psd
- IFA/VSG staining/RNAi 18 (Tb927.3.4630 )VSG Day 1 and Day 2 .psd
- __MACOSX/IFA/VSG staining/._RNAi 18 (Tb927.3.4630 )VSG Day 1 and Day 2 .psd
- IFA/VSG staining/RNAi 21 (Tb10.20.0130)VSG Day 1 and Day 2 .psd
- __MACOSX/IFA/VSG staining/._RNAi 21 (Tb10.20.0130)VSG Day 1 and Day 2 .psd
- IFA/VSG staining/RNAi 22 (Tb10.6k15.2290)VSG Day 1 and Day 2 .psd
- __MACOSX/IFA/VSG staining/._RNAi 22 (Tb10.6k15.2290)VSG Day 1 and Day 2 .psd
- IFA/VSG staining/RNAi 23 (Tb927.7.5790)VSG Day 1 and Day 2 .psd
- __MACOSX/IFA/VSG staining/._RNAi 23 (Tb927.7.5790)VSG Day 1 and Day 2 .psd
- IFA/VSG staining/RNAi 26 (Tb927.8.4890)VSG Day 1 and Day 2 .psd
- __MACOSX/IFA/VSG staining/._RNAi 26 (Tb927.8.4890)VSG Day 1 and Day 2 .psd
- IFA/VSG staining/RNAi 6 (Tb09.211.3680)VSG Day 1 and Day 2 .psd
- __MACOSX/IFA/VSG staining/._RNAi 6 (Tb09.211.3680)VSG Day 1 and Day 2 .psd
- IFA/VSG staining/RNAi 7 (Tb10.70.5440 )VSG Day 1 and Day 2 .psd
- __MACOSX/IFA/VSG staining/._RNAi 7 (Tb10.70.5440 )VSG Day 1 and Day 2 .psd
- IFA/VSG staining/RNAi 8 (Tb11.01.3110)VSG Day 1 and Day 2 .psd
- __MACOSX/IFA/VSG staining/._RNAi 8 (Tb11.01.3110)VSG Day 1 and Day 2 .psd
- IFA/VSG staining/RNAi 9 (Tb09.160.3090)VSG Day 1 and Day 2 .psd
- __MACOSX/IFA/VSG staining/._RNAi 9 (Tb09.160.3090)VSG Day 1 and Day 2 .psd
- IFA/VSG staining/RNAi BiP (Tb11.02.5450 11.02.5500)VSG Day 1 and Day 2 .psd
- __MACOSX/IFA/VSG staining/._RNAi BiP (Tb11.02.5450 11.02.5500)VSG Day 1 and Day 2 .psd
- IFA/VSG staining/RNAi Sec61 (Tb11.02.4100)VSG Day 1 and Day 2 .psd
- __MACOSX/IFA/VSG staining/._RNAi Sec61 (Tb11.02.4100)VSG Day 1 and Day 2 .psd
- __MACOSX/IFA/._VSG staining
- __MACOSX/._IFA
